# Supplementary material for: SUR1-E1506K mutation impairs glucose tolerance and promotes vulnerable atherosclerotic plaque phenotype in hypercholesterolemic mice
Source: PLoS One. 2021 Nov 12;16(11):e0258408. doi: 10.1371/journal.pone.0258408 (PMC8589160; doi:10.1371/journal.pone.0258408)
Supplement: S1 Data — (XLSX) [file pone.0258408.s002.xlsx]

## Sheet: Figure 1
Plaques Valves				Plaques Brachio				Plasma Levels
LDLR-/-	SUR1D/LDLR-/-			LDLR-/-	SUR1D/LDLR-/-			LDLR Cholesterol	Sur-1/LDLR Cholesterol		LDLR Triglycerides	Sur-1/LDLR Triglycerides		LDLR NEFA	Sur-1/LDLR NEFA
5.45	4.39			295562	332279			34.711	29.771		0.298	0.258		5.937	4.337
5.13	8.28			265725	194711			43.567	41.401		0.653	0.686		12.369	8.579
4.22	4.53			275972	151051			38.099	52.246		0.489	0.337		2.584	11.195
5.15	4.71			165432	246933			39.803	27.946		0.417	0.414		7.057	2.513
4.6	3.51			201127	36193				20.587			0.303			1.847
	5.87				260247				18.546			0.422			2.138
					46763.5				14.552			0.376			2.14
					189501

## Sheet: Figure 2
Necrotic Area			SMC			Macrophages			Collagen			Calcification
LDLR-/-	SUR1D/LDLR-/-		LDLR-/-	SUR1D/LDLR-/-		LDLR-/-	SUR1D/LDLR-/-		LDLR-/-	SUR1D/LDLR-/-		LDLR-/-	SUR1D/LDLR-/-
22.3215	34.5284		3.9142	5.9896		4.78593	8.01794		30.1042	27.7559		0.1916	7.7418
36.6003	54.5932		11.397	7.4663		17.3851	10.5928		19.9259	13.3647		0.131	6.0136
31.4553	25.2105		7.2953	7.4707		15.5224	16.4486		24.0242	19.5602		0.0609	0.228
11.9903	48.692		11.2138	2.7572		12.2144	14.9155		39.5481	21.8267		0.1529	0.2927
14.8645	55.4373		12.7178	4.6727		9.70112	21.37		24.8996	23.6339		0.0228	0.894
	29.048			2.1662			20.1708			27.1364			0.5167
	85.4816			5.9179			21.5727			16.5431			0.5849
							17.9128			11.3689

## Sheet: Figure 3
Instability Index				Fibrous cap thickness in the brachiocephalic			Fibrous cap thickness in the aortic valves			Microvessels
LDLR-/-	SUR1D/LDLR-/-			LDLR-/-	SUR1D/LDLR-/-		LDLR-/-	SUR1D/LDLR-/-		SUR1D/LDLR-/-	LDLR-/-
0.796846	1.2608			407.002	130.516		40.9875	16.0797		6.06e-06	1.24e-06
1.72351	3.12928			91.4113	93.781		21.616	24		1.26e-05	3.27e-06
1.49995	1.54117			219.242	156		48.602	39.9053		2.21e-06	0
0.476829	2.58736			397.231	115.412		22.4045	18.7047		9.06e-06	1e-05
0.653039	2.53083			499.3	225.222		32.9683	22.643		1.04e-05	1.04e-06
	1.67967				246.145			11.2215		1.55e-05
	4.76623				71.2227			18.1956		8.83e-06
								54.059

## Sheet: Figure 4
Glucose								Weight
6m LDLR-/-	6m Sur-1/LDLR-/-		12m LDLR-/-	12m Sur-1/LDLR-/-					SUR1/LDLR										LDLR
7.6	7.4		6.3	10.6				6 mo	28	27	30	25	25	32	28	27	28		28	28	32	32	26
7.4	6.8		7.3	10.4				7 mo	28	29	32	26	27	32	29	27	30		31	29	33	32	28
6.8	7.5		7.3	7.2				8 mo	33	38	40	34	37	39	37	35	40		39	37	41	38	39
7.7	8		7.3	10.4				9 mo	33	40	41	35	37	39	38	34			42	39	42	40	38
6.8	8.2		7.5	8.7				10 mo	34	46	44	38	43	36	42	39	47		53	42	47	47	41
	7.1							11 mo	33	46	43	41	41	32	45	41			55	44	48	48	42
	7.9			11.3				12 mo	35	50	45	45	40		42	40			57	43	50	52	45
	9			11.4
	8.2
AUC GTT
6m LDLR-/-	6m Sur-1/LDLR-/-		12m lDLR-/-	12m Sur-1/LDLR-/-
1281	2232		1479	2126
1856	1463		2490	1760
1477	2606		1115	2536
1744	2481		1049
1823	2822		938.3	2156
	2496		1043	2467
	2547			2792
	1855			3151
				2478
Insulin ELISA
Sur-1 6 mo	Sur-1 12 mo		LDLR 6 mo	LDLR 12 mo
62.96	190.3		96.26	605.5
97.91	310.1		140.9	217.9
84.82	144.9		133.5	273.2
51.36	212.5		206.5	774.8
87.17	283.6		116.9	301.9
86.2				385.8
98.47	175.9
90.78
	146.1

## Sheet: Figure 5
IL-1β			NLRP3			MCP-1			CD68			IL-18
LDLR-/-	SUR1/LDLR-/-		LDLR-/-	SUR1/LDLR-/-		LDLR-/-	SUR1D/LDLR-/-		LDLR-/-	SUR1D/LDLR-/-		LDLR-/-	SUR1D/LDLR-/-
8.13942	20.7273		7.52353	5.69626		0.754662	0.559596		5.45	4.39		162.767	201.463
3.15079	8.92908		0.971951	10.717		1.42063	0.362739		5.13	8.28		243.262	318.11
4.83084	8.63822		5.69	6.3484		1.32033	0.433482		4.22	4.53		199.724	238.781
5.33805	15.9051		3.70136	8.81745		0.569668	1.45606		5.15	4.71			315.666
	8.52912		6.06698	7.97243		1.38793	0.835173		4.6	3.51			325.616
	11.648		1.7674	6.88796			0.990352			5.87			309.705
				14.9905			2.85232						315.11
				19.0863			1.1351						273.437
				5.62071

## Sheet: Figure 6
LPS IL-1β/GAPDH								LPS NLRP3/GAPDH								LPS IL-18/GAPDH								oxLDL IL-1β/Tbp					oxLDL NLRP3/Tbp					oxLDL IL-18/Tbp
LDLR Control	LDLR LPS			Sur Control	Sur LPS			LDLR Control	LDLR LPS			Sur Control	Sur LPS			LDLR Control	LDLR LPS			Sur Control	Sur LPS			Control LDLR	Control Sur-1	oxLDL LDLR	oxLDL Sur-1		Control LDLR	Control Sur-1	oxLDL LDLR	oxLDL Sur-1		Control LDLR	Control Sur-1	ox LDL LDLR	oxLDL Sur-1
0.977476	12.9932			9.55524	28.618			1.10382	1.12536			3.03823	0.352242			0.985634	5.30098			3.41186	1.30779			1.41099	1.12087	81.9448	104.665		1.14259	1.06866	2.78092	3.20479		1.05091	0.905539	2.79749	2.89284
1.57732	14.1103			9.70448	39.6069			1.69533	1.10394			2.92075	1.61103			1.71647	5.90711			2.96135	6.96201			0.85536	1.15329	64.1578	78.7493		0.995798	1.35737	2.65621	2.55741		1.05713	0.865681	3.06787	2.11176
0.881163	14.8264			0.206434	34.8396			0.752614	1.09128			0.882353	3.13083			0.856203	4.21541			1.10374	11.2088			1.11667	1.13374	85.791	97.0594		1.17784	0.987935	2.55322	2.79506		1.09161	0.774505	2.94061	2.62754
0.56404				0.115373	23.735			0.448228				0.544433	1.29373			0.441689				0.701493	7.67925			0.742207	1.23826	69.328	70.794		0.791756	1.00232	2.14292	2.80034		0.827498	1.07305	2.44105	2.91241
				11.3469								4.02841								3.74767				0.874776	1.65089	87.9905	66.7022		0.892018	1.28152	2.71714	2.84145		0.972852	1.37799	3.04337	2.8717
																											63.4419					2.68797					2.93833

## Sheet: S1 Figure
ITT AUC
6m LDLR-/-	6m Sur-1/LDLR-/-		12m LDLR-/-	12m Sur-1/LDLR-/-
7533	10143		7658	6844
7971	6607		8786	8730
10875	4549		9267	5520
7056	7165		10186	5449
7329	8104		10204	5750
9442	7613		8548	5933
	4804		8052	10615
